# Supplementary material for: Interaction Between First-Trimester Energy-Adjusted Dietary Inflammatory Index and Educational Level on the Risk of Anemia During the Second and Third Trimesters: A Prospective Cohort Study
Source: Nutrients. 2025 Oct 15;17(20):3241. doi: 10.3390/nu17203241 (PMC12566625; doi:10.3390/nu17203241)
Supplement: Supplementary file 1 [file nutrients-17-03241-s001.zip]

Archive with 1 entries (1 files):
- nutrients-3897999-supplementary.pdf
